# Supplementary material for: Multiepitope-Based Subunit Vaccine Design and Evaluation against Respiratory Syncytial Virus Using Reverse Vaccinology Approach
Source: Vaccines (Basel). 2020 Jun 8;8(2):288. doi: 10.3390/vaccines8020288 (PMC7350008; doi:10.3390/vaccines8020288)
Supplement: Supplementary file 1 [file vaccines-08-00288-s001.zip]

Archive with 2 entries (2 files):
- vaccines-793521-xml-sup.docx
- vaccines-793521-xml-sup.pdf
